# Supplementary material for: Cell-Based Luciferase Assay for Testing SARS-CoV-2 3CL Protease Inhibitors
Source: Biosensors (Basel). 2026 Apr 30;16(5):253. doi: 10.3390/bios16050253 (PMC13204911; doi:10.3390/bios16050253)
Supplement: Supplementary file 1 [file biosensors-16-00253-s001.zip]

Archive with 1 entries (1 files):
- biosensors-4249165-supplementary.pdf
